# Supplementary material for: Parasite diversity and ecology in a model species, the guppy (Poecilia reticulata) in Trinidad
Source: R Soc Open Sci. 2020 Jan 22;7(1):191112. doi: 10.1098/rsos.191112 (PMC7029902; doi:10.1098/rsos.191112)
Supplement: Supplementary Information 2 [file rsos191112supp2.xlsx]

## Sheet: Table S1
Table S1. Individual infection infracommunity data for each male guppy
		Higher taxonomy	Digenea	Digenea	Digenea	Digenea	Digenea	Digenea	Digenea	Digenea	Digenea	Digenea	Digenea	Digenea	Digenea	Monogenea	Monogenea	Monogenea	Nematoda	Ciliophora	Cnidaria	Fungi	Ciliophora
		Life cycle complexity	Indirect	Indirect	Indirect	Indirect	Indirect	Indirect	Indirect	Indirect	Indirect	Indirect	Indirect	Indirect	Indirect	Direct	Direct	Direct	Indirect	Direct	Indirect	Direct	Direct
		Life cycle type	Allogenic	Allogenic	Allogenic	Autogenic	Allogenic	Allogenic	Allogenic	Allogenic	Allogenic	Allogenic	Allogenic	Allogenic	Allogenic	Autogenic	Autogenic	Autogenic	Autogenic	Autogenic	Autogenic	Autogenic	Autogenic
		Transmission	Colonization	Colonization	Colonization	Trophic	Colonization	Colonization	Colonization	Colonization	Colonization	Colonization	Colonization	Colonization	Colonization	Colonization	Colonization	Colonization	Trophic	Colonization	Trophic	Colonization	Colonization
		Developmental stage	Larva	Larva	Larva	Adult	Larva	Larva	Larva	Larva	Larva	Larva	Larva	Larva	Larva	Adult	Adult	Adult	Adult			Larva
	Locality	Fish ID	Ascocotyle	Posthodiplostomum	Pygidiopsis	Saccocoelium	Digenea sp. 1	Digenea sp. 2	Digenea sp. 3	Digenea sp. 4	Digenea sp. 5	Digenea sp. 6	Digenea sp. 7	Digenea sp. 8	Digenea sp. 9	G. bullatarudis	G. turnbulli	Urocleidoides	Camallanus cotti	Ambiphrya	Myxozoa sp.	Fungi	Trichodina	Numbe of parasites per individual				Drainage	Locality	Predation	Fish stadard length (mm)
	Lower Arima	61	0	0	0	0	0	0	0	0	0	0	0	0	0	2	0	0	0	0	0	0	0	1				Caroni	Lower Arima	H	21
	Lower Arima	62	0	4	0	0	0	0	0	0	0	0	0	0	0	0	0	0	0	0	0	0	0	1				Caroni	Lower Arima	H	18
	Lower Arima	63	0	1	0	0	0	1	0	0	0	0	0	0	0	2	0	0	0	0	0	0	0	3				Caroni	Lower Arima	H	18
	Lower Arima	64	0	0	0	0	0	0	0	0	0	0	0	0	0	5	0	0	0	0	0	0	0	1				Caroni	Lower Arima	H	22
	Lower Arima	65	1	0	0	0	0	0	0	0	0	0	0	0	0	0	0	0	0	0	0	0	0	1				Caroni	Lower Arima	H	22
	Lower Arima	66	1	0	0	0	0	1	0	0	0	0	0	0	0	1	1	0	0	0	0	0	0	4				Caroni	Lower Arima	H	22
	Lower Arima	67	0	1	0	0	0	1	0	0	0	0	0	0	0	0	0	0	0	0	0	0	0	2				Caroni	Lower Arima	H	21
	Lower Arima	68	1	0	0	0	0	0	0	0	0	0	0	0	0	1	0	0	0	0	0	0	0	2				Caroni	Lower Arima	H	23
	Lower Arima	69	0	0	0	0	0	0	0	0	0	0	0	0	0	3	0	0	0	0	0	0	1	2				Caroni	Lower Arima	H	22
	Lower Arima	70	0	0	0	0	0	0	0	0	0	0	0	0	0	0	0	0	1	0	0	0	0	1				Caroni	Lower Arima	H	20
	Lower Arima	71	0	0	0	0	0	1	0	0	0	0	0	0	0	0	0	0	0	0	0	0	0	1				Caroni	Lower Arima	H	21
	Lower Arima	72	3	0	0	0	0	0	0	0	0	0	0	0	0	4	0	0	1	0	0	0	0	3				Caroni	Lower Arima	H	21
	Lower Arima	73	0	1	0	0	0	0	0	0	0	0	0	0	0	9	0	0	0	0	0	0	0	2				Caroni	Lower Arima	H	22
	Lower Arima	74	0	0	0	0	0	0	0	0	0	0	0	0	0	7	1	0	0	0	0	0	0	2				Caroni	Lower Arima	H	22
	Lower Arima	75	1	0	0	0	0	0	0	0	0	0	0	0	0	0	0	0	0	0	0	0	0	1				Caroni	Lower Arima	H	22
	Lower Arima	76	0	0	0	0	0	0	0	0	0	0	0	0	0	2	0	0	0	0	0	1	0	2				Caroni	Lower Arima	H	18
	Lower Arima	77	0	0	0	0	0	0	0	0	0	0	0	0	0	7	0	0	0	0	0	0	0	1				Caroni	Lower Arima	H	21
	Lower Arima	78	0	0	0	0	0	1	0	0	0	0	0	0	0	11	0	0	0	0	0	0	0	2				Caroni	Lower Arima	H	21
	Lower Arima	79	0	0	0	2	0	1	0	0	0	0	0	0	0	3	0	0	0	0	0	0	0	3				Caroni	Lower Arima	H	25
	Lower Arima	80	0	0	0	0	0	0	0	0	0	0	0	0	0	7	0	0	0	0	0	0	0	1				Caroni	Lower Arima	H	23
	Guanapo Quarry	242	1	3	0	0	0	0	0	0	0	0	0	0	0	0	0	0	0	0	0	0	0	2				Caroni	Guanapo Quarry	H	19
	Guanapo Quarry	243	0	20	0	6	0	0	0	0	0	0	0	0	0	8	0	0	0	0	0	0	0	3				Caroni	Guanapo Quarry	H	22
	Guanapo Quarry	244	7	10	0	0	3	0	0	0	0	0	0	0	0	0	0	0	0	0	0	0	0	3				Caroni	Guanapo Quarry	H	20
	Guanapo Quarry	245	1	5	0	0	0	0	0	0	0	0	0	0	0	0	0	0	0	0	0	0	0	2				Caroni	Guanapo Quarry	H	22
	Guanapo Quarry	246	1	14	0	0	0	1	0	0	0	0	0	0	0	0	0	0	0	0	0	0	1	4				Caroni	Guanapo Quarry	H	21
	Guanapo Quarry	247	5	14	2	2	0	0	0	0	0	0	1	0	0	19	0	0	0	0	1	0	0	7				Caroni	Guanapo Quarry	H	18
	Guanapo Quarry	248	30	24	4	1	7	7	0	0	0	0	0	0	0	0	0	0	0	0	0	0	0	6				Caroni	Guanapo Quarry	H	26
	Guanapo Quarry	249	2	12	0	0	1	0	0	0	0	0	0	0	0	3	0	0	0	0	0	0	0	4				Caroni	Guanapo Quarry	H	21
	Guanapo Quarry	250	0	4	0	1	0	0	0	0	0	0	0	0	0	0	0	0	0	0	0	0	0	2				Caroni	Guanapo Quarry	H	19
	Guanapo Quarry	251	2	21	0	0	0	0	0	0	0	0	0	0	0	12	0	0	0	0	0	0	0	3				Caroni	Guanapo Quarry	H	21
	Guanapo Quarry	F	13	15	0	1	4	9	0	0	0	0	0	0	0	0	0	0	0	0	0	0	0	5				Caroni	Guanapo Quarry	H	26
	Guanapo Quarry	G	3	16	1	0	0	0	0	0	0	0	0	0	0	0	0	0	0	0	0	0	0	3				Caroni	Guanapo Quarry	H	20
	Guanapo Quarry	H	1	7	0	0	1	1	0	0	0	0	0	0	0	7	0	0	0	0	0	0	0	5				Caroni	Guanapo Quarry	H	22
	Guanapo Quarry	I	2	19	2	0	1	0	0	0	0	0	0	0	0	0	0	0	0	0	0	0	0	4				Caroni	Guanapo Quarry	H	21
	Guanapo Quarry	J	0	14	0	0	0	0	0	0	0	0	0	0	0	15	0	0	0	0	1	0	0	3				Caroni	Guanapo Quarry	H	20
	Blue Basin	267	0	7	0	0	0	0	0	0	0	0	0	0	0	0	0	0	0	0	0	0	0	1				Caroni	Blue Basin	L	22
	Blue Basin	268	0	0	0	0	0	0	0	0	0	0	0	0	0	0	0	0	0	0	0	0	0	0				Caroni	Blue Basin	L	19
	Blue Basin	269	0	0	0	0	0	0	0	0	0	0	0	0	0	0	0	0	0	0	0	0	0	0				Caroni	Blue Basin	L	21
	Blue Basin	270	0	1	0	0	0	0	0	0	0	0	0	0	0	0	0	0	0	0	0	0	0	1				Caroni	Blue Basin	L	23
	Blue Basin	271	0	0	0	0	0	0	0	0	0	0	0	0	0	0	0	0	0	0	0	0	0	0				Caroni	Blue Basin	L	23
	Blue Basin	272	0	0	0	0	0	0	0	0	0	0	0	0	0	0	0	0	0	0	0	0	0	0				Caroni	Blue Basin	L	23
	Blue Basin	273	0	0	0	0	0	0	0	0	0	0	0	0	0	0	0	0	0	0	0	0	0	0				Caroni	Blue Basin	L	24
	Blue Basin	274	0	0	0	0	0	0	0	0	0	0	0	0	0	0	0	0	0	0	0	0	0	0				Caroni	Blue Basin	L	22
	Blue Basin	275	0	2	0	0	0	0	0	0	0	0	0	0	0	0	0	0	0	0	0	0	0	1				Caroni	Blue Basin	L	23
	Blue Basin	276	0	2	0	0	0	0	0	0	0	0	0	0	0	0	0	0	0	0	0	0	0	1				Caroni	Blue Basin	L	22
	Blue Basin	279	0	0	0	0	0	0	0	0	0	0	0	0	0	0	0	0	0	0	0	0	0	0				Caroni	Blue Basin	L	19
	Blue Basin	289	0	2	0	0	0	0	0	0	0	0	0	0	0	0	0	0	0	0	0	0	0	1				Caroni	Blue Basin	L	21
	Blue Basin	277	0	0	0	0	0	0	0	0	0	0	0	0	0	0	0	0	0	0	0	0	0	0				Caroni	Blue Basin	L	22
	Blue Basin	280	0	0	0	0	0	0	0	0	0	0	0	0	0	0	0	0	0	0	0	0	0	0				Caroni	Blue Basin	L	22
	Blue Basin	285	0	4	0	0	0	0	0	0	0	0	0	0	0	0	0	0	0	0	0	0	0	1				Caroni	Blue Basin	L	20
	El Cedro 2	318	0	0	0	0	0	0	0	0	0	0	0	0	0	0	0	0	0	0	0	0	0	0				Caroni	El Cedro 2	H	19
	El Cedro 2	319	0	0	0	0	0	0	0	0	0	0	0	0	0	0	0	0	0	0	0	0	0	0				Caroni	El Cedro 2	H	19
	El Cedro 2	320	0	0	0	0	0	0	0	0	0	0	0	0	0	0	0	0	1	0	0	0	0	1				Caroni	El Cedro 2	H	23
	El Cedro 2	321	0	0	0	0	0	0	0	0	0	0	0	0	0	2	3	0	0	0	0	0	0	2				Caroni	El Cedro 2	H	23
	El Cedro 2	322	0	0	0	0	0	0	0	0	0	0	0	0	0	0	0	0	0	0	0	0	0	0				Caroni	El Cedro 2	H	19
	El Cedro 2	323	0	0	0	0	0	1	0	0	0	0	0	0	0	5	0	0	0	0	0	0	0	2				Caroni	El Cedro 2	H	22
	El Cedro 2	324	0	0	0	0	0	0	0	0	0	0	0	0	0	7	0	0	0	0	0	0	0	1				Caroni	El Cedro 2	H	na
	El Cedro 2	325	0	0	0	0	0	0	0	0	0	0	0	0	0	0	0	0	0	0	0	0	0	0				Caroni	El Cedro 2	H	19
	El Cedro 2	327	0	0	0	0	0	0	0	0	0	0	0	0	0	0	0	0	0	0	0	0	0	0				Caroni	El Cedro 2	H	20
	El Cedro 2	329	0	0	0	0	0	0	0	0	0	0	0	0	0	0	0	0	0	0	0	0	0	0				Caroni	El Cedro 2	H	19
	El Cedro 2	509	0	0	0	0	0	0	0	0	0	0	0	0	0	0	0	0	0	0	0	0	0	0				Caroni	El Cedro 2	H	17
	El Cedro 2	513	0	0	0	0	0	0	0	0	0	0	0	0	0	0	3	0	0	0	0	0	0	1				Caroni	El Cedro 2	H	19
	El Cedro 2	510	0	0	0	0	0	1	0	0	0	0	0	0	0	0	0	0	0	0	0	0	0	1				Caroni	El Cedro 2	H	19
	El Cedro 2	511	0	0	0	0	0	0	0	0	0	0	0	0	0	0	0	0	0	0	0	0	0	0				Caroni	El Cedro 2	H	19
	El Cedro 2	326	0	0	0	0	0	1	0	0	0	0	0	0	0	4	0	0	0	0	0	0	0	2				Caroni	El Cedro 2	H	19
	Upper Arima	356	0	0	0	13	0	3	0	0	0	0	0	0	0	0	0	0	0	0	0	0	0	2				Caroni	Upper Arima	L	na
	Upper Arima	358	4	0	0	1	0	3	0	0	0	0	0	0	0	0	0	0	0	0	0	0	0	3				Caroni	Upper Arima	L	na
	Upper Arima	360	0	0	0	8	6	0	0	0	0	0	0	0	0	8	0	0	0	0	0	0	0	3				Caroni	Upper Arima	L	21
	Upper Arima	362	0	0	0	5	3	0	0	0	0	0	0	0	0	0	0	0	0	0	0	0	0	2				Caroni	Upper Arima	L	20
	Upper Arima	364	0	0	0	4	7	0	0	0	0	0	0	0	0	0	0	0	0	0	0	0	0	2				Caroni	Upper Arima	L	20
	Upper Arima	365	0	0	0	2	3	0	0	0	0	0	0	0	0	0	0	0	0	0	0	0	0	2				Caroni	Upper Arima	L	21
	Upper Arima	367	0	0	0	15	4	0	0	0	0	0	0	0	0	0	0	0	0	0	0	0	0	2				Caroni	Upper Arima	L	na
	Upper Arima	368	0	0	0	5	2	0	0	0	0	0	0	0	0	0	0	0	0	0	0	0	0	2				Caroni	Upper Arima	L	20
	Upper Arima	372	0	0	0	0	0	0	0	0	0	0	0	0	0	0	0	0	0	0	0	0	0	0				Caroni	Upper Arima	L	na
	Upper Arima	373	1	0	0	0	3	0	0	0	0	0	0	0	0	5	3	0	0	0	0	0	0	4				Caroni	Upper Arima	L	19
	Upper Arima	377	0	0	0	2	3	0	0	0	0	0	0	0	0	0	0	0	0	0	0	0	0	2				Caroni	Upper Arima	L	20
	Upper Arima	369	0	0	0	7	0	9	0	0	0	0	0	0	0	0	0	0	0	0	0	0	0	2				Caroni	Upper Arima	L	20
	Upper Arima	580	0	0	0	9	5	3	0	0	0	0	0	0	0	0	0	0	0	0	0	0	0	3				Caroni	Upper Arima	L	21
	Upper Arima	581	0	0	0	9	6	0	0	0	0	0	0	0	0	0	0	0	0	0	0	0	0	2				Caroni	Upper Arima	L	19
	Upper Arima	578	0	0	0	4	0	0	0	0	0	0	0	0	0	0	0	0	0	0	0	0	0	1				Caroni	Upper Arima	L	20
	Santa Cruz	333	1	0	44	0	0	0	0	0	0	0	0	0	0	4	0	0	0	0	0	0	0	3				Caroni	Santa Cruz	L	20
	Santa Cruz	335	1	1	34	2	15	0	0	0	0	0	4	0	0	38	2	0	0	0	0	0	0	8				Caroni	Santa Cruz	L	20
	Santa Cruz	338	1	0	20	1	2	0	0	0	0	0	0	0	0	3	0	1	0	0	0	0	0	6				Caroni	Santa Cruz	L	20
	Santa Cruz	340	1	0	20	1	0	0	0	0	0	0	1	0	0	0	0	0	0	0	0	0	0	4				Caroni	Santa Cruz	L	20
	Santa Cruz	343	1	1	24	1	0	0	0	0	0	0	4	0	0	2	0	0	0	0	0	0	0	6				Caroni	Santa Cruz	L	20
	Santa Cruz	344	4	2	3	2	1	0	0	0	0	0	0	0	0	4	0	0	0	0	0	0	0	6				Caroni	Santa Cruz	L	na
	Santa Cruz	345	3	1	14	1	0	2	0	0	0	0	0	0	0	6	0	1	0	0	0	0	0	7				Caroni	Santa Cruz	L	20
	Santa Cruz	348	1	0	10	1	0	7	0	0	0	0	0	0	0	0	0	0	0	0	0	0	1	5				Caroni	Santa Cruz	L	20
	Santa Cruz	349	5	2	21	1	0	0	0	0	0	0	0	0	0	0	0	0	0	0	0	0	0	4				Caroni	Santa Cruz	L	19
	Santa Cruz	350	1	1	8	3	0	0	0	0	0	0	1	0	0	14	1	0	0	0	0	0	0	7				Caroni	Santa Cruz	L	21
	Lopinot	424	17	0	0	6	14	2	0	0	0	0	0	0	0	25	0	0	0	0	0	0	1	6				Caroni	Lopinot	L	20
	Lopinot	426	2	0	1	1	8	0	0	0	0	0	0	0	0	41	1	0	0	0	0	0	1	7				Caroni	Lopinot	L	19
	Lopinot	427	0	0	0	2	10	15	0	0	0	0	0	0	0	70	0	0	0	0	0	0	1	5				Caroni	Lopinot	L	23
	Lopinot	429	15	0	0	2	9	7	0	0	0	0	0	0	0	38	0	0	0	0	0	0	1	6				Caroni	Lopinot	L	20
	Lopinot	430	13	0	0	4	12	0	0	0	0	0	0	0	0	24	0	0	0	0	0	0	1	5				Caroni	Lopinot	L	18
	Lopinot	433	3	0	0	3	11	8	0	0	0	0	0	0	0	57	0	0	0	0	0	0	1	6				Caroni	Lopinot	L	19
	Lopinot	435	11	0	0	4	17	12	0	0	0	0	0	0	0	35	2	0	0	0	0	0	1	7				Caroni	Lopinot	L	21
	Lopinot	436	8	0	0	4	7	14	0	0	0	0	0	0	0	27	0	0	0	0	0	0	1	6				Caroni	Lopinot	L	21
	Lopinot	437	2	0	0	1	5	0	0	0	0	0	0	0	0	23	0	0	0	0	0	0	1	5				Caroni	Lopinot	L	19
	Lopinot	438	3	0	0	2	5	10	0	0	0	0	0	0	0	22	2	0	0	0	0	0	1	7				Caroni	Lopinot	L	20
	Lopinot	K	0	0	0	7	7	0	0	0	0	0	0	0	0	104	0	0	0	0	0	0	1	4				Caroni	Lopinot	L	20
	Lopinot	L	4	0	0	8	7	8	0	0	0	0	0	0	0	21	0	0	0	0	0	0	1	6				Caroni	Lopinot	L	19
	Lopinot	M	4	0	0	2	5	13	0	0	0	0	0	0	0	83	0	0	0	0	0	0	1	6				Caroni	Lopinot	L	19
	Lopinot	N	8	0	0	1	4	0	0	0	0	0	0	0	0	91	0	0	0	0	0	0	1	5				Caroni	Lopinot	L	19
	Lopinot	O	7	0	0	3	11	7	0	0	0	0	0	0	0	24	0	0	0	0	0	0	1	6				Caroni	Lopinot	L	19
	Upper Naranjo	479	0	0	0	8	0	0	0	0	0	0	0	0	0	0	3	0	0	0	0	0	0	2				Caroni	Upper Naranjo	L	30
	Upper Naranjo	480	0	0	0	3	0	0	0	0	0	0	0	0	0	0	0	0	0	0	0	0	0	1				Caroni	Upper Naranjo	L	22
	Upper Naranjo	481	0	0	0	5	0	0	0	0	0	0	0	0	0	0	0	0	0	0	0	0	0	1				Caroni	Upper Naranjo	L	23
	Upper Naranjo	482	0	0	0	8	4	0	0	0	0	0	0	0	0	0	0	0	0	0	0	0	0	2				Caroni	Upper Naranjo	L	24
	Upper Naranjo	483	0	0	0	5	1	0	0	0	0	0	0	0	0	0	0	0	0	0	0	0	0	2				Caroni	Upper Naranjo	L	22
	Upper Naranjo	484	0	0	0	8	2	0	0	0	0	0	0	0	0	1	0	0	0	0	0	0	0	3				Caroni	Upper Naranjo	L	24
	Upper Naranjo	485	0	0	0	5	5	0	0	0	0	0	0	0	0	12	2	0	0	0	0	0	0	4				Caroni	Upper Naranjo	L	26
	Upper Naranjo	486	0	0	0	0	20	0	0	0	0	0	0	0	0	24	0	0	0	0	0	0	0	2				Caroni	Upper Naranjo	L	24
	Upper Naranjo	487	0	0	0	0	0	0	0	0	0	0	0	0	0	55	0	0	0	0	0	0	0	1				Caroni	Upper Naranjo	L	21
	Upper Naranjo	488	0	0	0	1	0	0	0	0	0	0	0	0	0	4	0	0	0	0	0	0	0	2				Caroni	Upper Naranjo	L	21
	Upper Naranjo	496	0	0	0	1	0	0	0	0	0	0	0	0	0	0	1	0	0	0	0	0	0	2				Caroni	Upper Naranjo	L	22
	Upper Naranjo	494	0	0	0	1	1	0	0	0	0	0	0	0	0	0	0	0	0	0	0	0	0	2				Caroni	Upper Naranjo	L	22
	Upper Naranjo	495	0	0	0	0	0	0	0	0	0	0	0	0	0	10	0	0	0	0	0	0	0	1				Caroni	Upper Naranjo	L	19
	Upper Naranjo	493	0	0	0	1	1	0	0	0	0	0	0	0	0	1	0	0	0	0	0	0	0	3				Caroni	Upper Naranjo	L	20
	Upper Naranjo	489	0	0	0	2	0	0	0	0	0	0	0	0	0	2	0	0	0	0	0	0	0	2				Caroni	Upper Naranjo	L	22
	Lower Aripo	457	0	0	17	2	1	1	0	0	0	0	0	0	0	0	0	0	0	0	0	0	0	4				Caroni	Lower Aripo	H	18
	Lower Aripo	459	0	0	11	1	0	0	0	0	0	0	0	0	0	1	3	0	0	0	0	0	0	4				Caroni	Lower Aripo	H	21
	Lower Aripo	460	0	0	10	0	0	1	0	0	0	0	0	0	0	0	0	0	0	0	0	0	0	2				Caroni	Lower Aripo	H	19
	Lower Aripo	462	0	0	12	2	0	0	0	0	0	0	0	0	0	0	0	0	0	0	0	0	1	3				Caroni	Lower Aripo	H	19
	Lower Aripo	463	0	0	35	2	0	0	0	0	0	0	0	0	0	0	0	0	0	0	0	0	1	3				Caroni	Lower Aripo	H	20
	Lower Aripo	464	0	0	21	1	0	0	0	0	0	0	0	0	0	0	0	0	0	0	0	0	0	2				Caroni	Lower Aripo	H	19
	Lower Aripo	466	0	0	20	0	1	2	0	0	0	0	0	0	0	6	10	0	0	0	0	0	1	6				Caroni	Lower Aripo	H	21
	Lower Aripo	476	0	0	19	2	0	0	0	0	0	0	0	0	0	0	0	0	0	0	0	0	0	2				Caroni	Lower Aripo	H	17
	Lower Aripo	477	0	0	12	1	0	5	0	0	0	0	0	0	0	1	0	0	0	0	0	0	0	4				Caroni	Lower Aripo	H	21
	Lower Aripo	478	0	0	32	1	0	0	0	0	0	0	0	0	0	0	0	0	0	0	0	0	0	2				Caroni	Lower Aripo	H	22
	Lower Aripo	458	0	0	20	1	0	0	0	0	0	0	0	0	0	0	0	0	0	0	0	0	0	2				Caroni	Lower Aripo	H	23
	Lower Aripo	461	0	0	9	0	0	0	0	0	0	0	0	0	0	0	0	0	0	0	0	0	0	1				Caroni	Lower Aripo	H	21
	Lower Aripo	468	0	0	22	1	0	0	0	0	0	0	0	0	0	0	0	0	0	0	0	0	0	2				Caroni	Lower Aripo	H	18
	Lower Aripo	471	0	0	7	1	0	0	0	0	0	0	0	0	0	3	0	0	0	0	0	0	0	3				Caroni	Lower Aripo	H	20
	Lower Aripo	474	0	0	4	2	0	1	0	0	0	0	0	0	0	0	0	0	0	0	0	0	1	4				Caroni	Lower Aripo	H	20
	M16	120	1	0	0	0	0	0	0	0	0	0	0	0	0	0	0	0	0	0	0	0	0	1				Northern	M16	L	22
	M16	121	2	0	0	0	0	0	0	0	0	0	0	0	0	0	0	0	0	0	0	0	0	1				Northern	M16	L	25
	M16	122	5	0	0	0	0	0	0	0	0	0	0	0	0	0	0	0	0	0	0	0	0	1				Northern	M16	L	23
	M16	123	0	0	0	0	0	0	0	0	0	0	0	0	0	0	0	0	0	0	0	0	0	0				Northern	M16	L	22
	M16	126	0	0	0	0	0	0	0	0	0	0	0	0	0	0	0	0	0	0	0	0	0	0				Northern	M16	L	22
	M16	127	0	0	0	0	0	0	0	0	0	0	0	0	0	0	0	0	0	0	0	0	0	0				Northern	M16	L	23
	M16	128	0	0	0	1	0	0	0	0	0	0	0	0	0	0	0	0	0	0	0	0	0	1				Northern	M16	L	21
	M16	130	4	0	0	0	0	0	0	0	0	0	0	0	0	0	0	0	0	0	0	0	0	1				Northern	M16	L	24
	M16	131	2	0	0	1	0	0	0	0	0	0	0	0	0	0	0	0	0	0	0	0	0	2				Northern	M16	L	22
	M16	132	0	0	0	0	0	0	0	0	0	0	0	0	0	0	0	0	0	0	0	0	0	0				Northern	M16	L	23
	M16	133	13	0	0	0	0	0	0	0	0	0	0	0	0	0	0	0	0	0	0	0	0	1				Northern	M16	L	21
	M16	134	2	0	0	0	0	0	0	0	0	0	0	1	0	0	0	0	0	0	0	0	0	2				Northern	M16	L	23
	M16	135	0	0	0	0	0	0	0	0	0	0	0	0	0	0	0	0	0	0	0	0	0	0				Northern	M16	L	22
	M16	136	0	0	0	0	0	0	0	0	0	0	0	0	0	0	0	0	0	0	0	0	0	0				Northern	M16	L	21
	M16	138	0	0	0	0	0	0	0	0	0	0	0	0	0	0	0	0	0	0	0	0	0	0				Northern	M16	L	21
	M16	139	0	0	0	0	0	0	0	0	0	0	0	0	0	0	0	0	0	0	0	0	0	0				Northern	M16	L	24
	M16	140	0	0	0	1	0	0	0	0	0	0	0	0	0	0	0	0	0	0	0	0	0	1				Northern	M16	L	23
	M16	141	0	0	0	0	0	0	0	0	0	0	0	0	0	0	0	0	0	0	0	0	0	0				Northern	M16	L	21
	M16	142	1	0	0	0	0	0	0	0	0	0	0	0	0	0	0	0	0	0	0	0	0	1				Northern	M16	L	23
	M16	143	0	0	0	0	0	0	0	0	0	0	0	0	0	0	0	0	0	0	0	0	0	0				Northern	M16	L	21
	M3	86	0	0	0	0	0	0	0	0	0	0	0	0	0	0	0	0	0	0	0	0	0	0				Northern	M3	L	20
	M3	87	0	0	0	0	0	0	0	0	0	0	0	0	0	0	0	0	0	0	0	0	0	0				Northern	M3	L	20
	M3	88	0	0	0	0	0	0	0	0	0	0	0	0	0	0	0	0	0	0	0	0	0	0				Northern	M3	L	11
	M3	89	0	0	0	0	0	0	0	0	0	0	0	0	0	0	0	0	0	0	0	0	0	0				Northern	M3	L	19
	M3	90	0	0	0	0	0	0	0	0	0	0	0	0	0	0	0	0	0	0	0	0	0	0				Northern	M3	L	20
	M3	91	0	0	0	0	0	0	0	0	0	0	0	0	0	0	0	0	0	0	0	0	0	0				Northern	M3	L	20
	M3	92	0	0	0	0	0	0	0	0	0	0	0	0	0	0	0	0	0	0	0	0	0	0				Northern	M3	L	19
	M3	93	0	0	0	0	0	0	0	0	0	0	0	0	0	0	0	0	0	0	0	0	0	0				Northern	M3	L	19
	M3	94	0	0	0	0	0	0	0	0	0	0	0	0	0	0	0	0	0	0	0	0	0	0				Northern	M3	L	19
	M3	95	0	0	0	0	0	0	0	0	0	0	0	0	0	0	0	0	0	0	0	0	0	0				Northern	M3	L	19
	M3	96	0	0	0	0	0	0	0	0	0	0	0	0	0	0	0	0	0	0	0	0	0	0				Northern	M3	L	21
	M3	97	0	0	0	0	0	0	0	0	0	0	0	0	0	0	0	0	0	0	0	0	0	0				Northern	M3	L	18
	M3	99	0	0	0	0	0	0	0	0	0	0	0	0	0	0	0	0	0	0	0	0	0	0				Northern	M3	L	20
	M3	100	0	0	0	0	0	0	0	0	0	0	0	0	0	0	0	0	0	0	0	0	0	0				Northern	M3	L	20
	M3	101	0	0	0	0	0	0	0	0	0	0	0	0	0	0	0	0	0	0	0	0	0	0				Northern	M3	L	19
	San Souci	P	0	0	0	0	0	0	0	0	0	0	0	0	0	0	0	0	0	0	0	0	0	0				Northern	San Souci	H	17
	San Souci	Q	0	0	0	0	0	0	0	0	0	0	0	0	0	0	0	0	0	0	0	0	0	0				Northern	San Souci	H	18
	San Souci	R	0	0	0	0	0	0	0	0	0	0	0	0	0	0	0	0	0	0	0	0	0	0				Northern	San Souci	H	21
	San Souci	380	0	0	0	0	0	0	0	0	0	0	0	0	0	0	0	0	0	0	0	0	0	0				Northern	San Souci	H	20
	San Souci	381	0	0	0	0	0	0	0	0	0	0	0	0	0	0	0	0	0	0	0	0	0	0				Northern	San Souci	H	19
	San Souci	382	0	0	0	0	0	0	0	0	0	0	0	0	0	0	0	0	0	0	0	0	0	0				Northern	San Souci	H	17
	San Souci	383	0	0	0	0	0	0	0	0	0	0	0	0	0	0	0	0	0	0	0	0	0	0				Northern	San Souci	H	26
	San Souci	384	0	0	0	0	0	0	0	0	0	0	0	0	0	0	0	0	0	0	0	0	0	0				Northern	San Souci	H	19
	San Souci	385	0	0	0	0	0	0	0	0	0	0	0	0	0	0	0	0	0	0	0	0	0	0				Northern	San Souci	H	18
	San Souci	386	0	0	0	0	0	0	0	0	0	0	0	0	0	0	0	0	0	0	0	0	0	0				Northern	San Souci	H	22
	San Souci	S	0	0	0	0	0	0	0	0	0	0	0	0	0	0	0	0	0	0	0	0	0	0				Northern	San Souci	H	17
	San Souci	T	0	0	0	0	0	0	0	0	0	0	0	0	0	0	0	0	0	0	0	0	0	0				Northern	San Souci	H	18
	San Souci	U	0	0	0	0	0	0	0	0	0	0	0	0	0	0	0	0	0	0	0	0	0	0				Northern	San Souci	H	21
	San Souci	V	0	0	0	0	0	0	0	0	0	0	0	0	0	0	0	0	0	0	0	0	0	0				Northern	San Souci	H	20
	San Souci	W	0	0	0	0	0	0	0	0	0	0	0	0	0	0	0	0	0	0	0	0	0	0				Northern	San Souci	H	19
	Paria 7	147	0	0	0	0	0	0	0	0	0	0	0	0	0	0	0	0	0	0	0	0	0	0				Northern	Paria 7	L	22
	Paria 7	148	0	0	0	0	0	0	0	0	0	0	0	0	0	0	0	0	0	0	0	0	0	0				Northern	Paria 7	L	21
	Paria 7	149	1	0	0	0	0	0	0	0	0	0	0	0	0	0	0	0	0	0	0	0	0	1				Northern	Paria 7	L	24
	Paria 7	150	0	0	0	0	0	0	0	0	0	0	0	0	0	0	0	0	0	0	0	0	0	0				Northern	Paria 7	L	21
	Paria 7	151	0	0	0	0	0	0	0	0	0	0	0	0	0	0	0	0	0	0	0	0	0	0				Northern	Paria 7	L	19
	Paria 7	152	0	0	0	0	0	0	0	0	0	0	0	0	0	3	0	0	0	0	0	0	0	1				Northern	Paria 7	L	24
	Paria 7	153	0	0	1	0	0	0	0	0	0	0	0	0	0	0	0	0	0	0	0	0	0	1				Northern	Paria 7	L	25
	Paria 7	154	0	0	0	0	0	0	0	0	0	0	0	0	0	0	0	0	0	0	0	0	0	0				Northern	Paria 7	L	23
	Paria 7	155	0	0	0	0	0	0	0	0	0	0	0	0	0	7	0	0	0	0	0	0	0	1				Northern	Paria 7	L	24
	Paria 7	156	0	0	1	0	0	0	0	0	0	0	0	0	0	5	0	0	0	0	0	0	0	2				Northern	Paria 7	L	23
	Paria 7	157	0	0	0	0	0	0	0	0	0	0	0	0	0	0	0	0	0	0	0	0	0	0				Northern	Paria 7	L	23
	Paria 7	158	0	0	1	0	0	0	0	0	0	0	0	0	0	16	0	0	0	0	0	0	0	2				Northern	Paria 7	L	22
	Paria 7	159	0	0	1	0	0	0	0	0	0	0	0	0	0	0	0	0	0	0	0	0	0	1				Northern	Paria 7	L	24
	Paria 7	160	0	0	0	0	0	0	0	0	0	0	0	0	0	0	0	0	0	0	0	0	0	0				Northern	Paria 7	L	23
	Paria 7	161	0	0	0	0	0	0	0	0	0	0	0	0	0	0	0	0	0	0	0	0	0	0				Northern	Paria 7	L	24
	Mission	177	0	0	0	0	6	0	0	0	0	0	0	0	0	0	0	0	0	0	0	0	0	1				Northern	Mission	H	18
	Mission	178	0	0	0	0	0	0	0	0	0	0	0	0	0	0	0	0	0	0	0	0	0	0				Northern	Mission	H	19
	Mission	179	0	0	0	0	0	0	0	0	0	0	0	0	0	0	0	0	0	0	0	0	0	0				Northern	Mission	H	20
	Mission	180	0	0	0	0	0	0	0	0	0	0	0	0	0	0	0	0	0	0	0	0	0	0				Northern	Mission	H	19
	Mission	181	0	0	0	0	2	0	0	0	0	0	0	0	0	0	0	0	0	0	0	0	0	1				Northern	Mission	H	23
	Mission	182	0	0	0	0	0	0	0	0	0	0	0	0	0	0	0	0	0	0	0	0	0	0				Northern	Mission	H	20
	Mission	183	0	0	0	0	3	0	0	0	0	0	0	0	0	0	0	0	0	0	0	0	0	1				Northern	Mission	H	19
	Mission	184	0	0	0	0	1	0	0	0	0	0	0	0	0	0	0	0	0	0	0	0	0	1				Northern	Mission	H	22
	Mission	185	1	0	0	0	0	0	0	0	0	0	0	0	0	0	0	0	0	0	0	0	0	1				Northern	Mission	H	18
	Mission	186	0	0	0	0	4	0	0	0	0	0	0	0	0	0	0	0	0	0	0	0	0	1				Northern	Mission	H	22
	Mission	187	0	0	0	0	4	0	0	0	0	0	0	0	0	0	0	0	0	0	0	0	0	1				Northern	Mission	H	23
	Mission	188	0	0	0	0	3	0	0	0	0	0	0	0	0	0	0	0	0	0	0	0	0	1				Northern	Mission	H	21
	Mission	189	0	0	0	0	5	0	0	0	0	0	0	0	0	0	0	0	0	0	0	0	0	1				Northern	Mission	H	21
	Mission	190	0	0	0	0	0	0	0	0	0	0	0	0	0	0	0	0	0	0	0	0	0	0				Northern	Mission	H	21
	Mission	191	0	0	0	0	0	0	0	0	0	0	0	0	0	0	0	0	0	0	0	0	0	0				Northern	Mission	H	19
	Madamas	399	0	0	0	0	0	0	0	0	0	0	0	0	0	0	0	0	0	0	0	0	0	0				Northern	Madamas	L	19
	Madamas	401	0	0	0	0	0	0	0	0	0	0	0	0	0	15	0	0	0	0	0	0	0	1				Northern	Madamas	L	21
	Madamas	403	0	0	0	0	0	0	0	0	0	0	0	0	0	9	0	0	0	0	0	0	0	1				Northern	Madamas	L	24
	Madamas	404	0	0	0	0	0	0	0	0	0	0	0	0	0	33	0	0	0	0	0	0	0	1				Northern	Madamas	L	20
	Madamas	405	0	0	0	0	0	0	0	0	0	0	0	0	0	5	0	0	0	0	0	0	0	1				Northern	Madamas	L	22
	Madamas	407	0	0	0	0	0	0	0	0	0	0	0	0	0	14	0	0	0	0	0	0	0	1				Northern	Madamas	L	22
	Madamas	408	0	0	0	0	0	0	0	0	0	0	0	0	0	23	0	0	0	0	0	0	0	1				Northern	Madamas	L	22
	Madamas	409	0	0	0	0	0	0	0	0	0	0	0	0	0	26	0	0	0	0	0	0	0	1				Northern	Madamas	L	na
	Madamas	410	0	0	0	0	0	0	0	0	0	0	0	0	0	3	0	0	0	0	0	0	0	1				Northern	Madamas	L	22
	Madamas	412	0	0	0	0	0	0	0	0	0	0	0	0	0	0	0	0	0	0	0	0	0	0				Northern	Madamas	L	23
	Madamas	418	0	0	0	0	0	0	0	0	0	0	0	0	0	5	0	0	0	0	0	0	0	1				Northern	Madamas	L	20
	Madamas	406	0	0	0	0	0	0	0	0	0	0	0	0	0	12	0	0	0	0	0	0	0	1				Northern	Madamas	L	22
	Madamas	415	0	0	0	0	0	0	0	0	0	0	0	0	0	0	0	0	0	0	0	0	0	0				Northern	Madamas	L	20
	Madamas	400	0	0	0	0	0	0	0	0	0	0	0	0	0	19	0	0	0	0	0	0	0	1				Northern	Madamas	L	24
	Madamas	417	0	0	0	0	0	0	0	0	0	0	0	0	0	29	0	0	0	0	0	0	0	1				Northern	Madamas	L	22
	Las Cuevas	539	0	0	0	0	0	0	0	4	0	0	0	0	0	0	0	0	0	0	0	0	0	1				Northern	Las Cuevas	L	na
	Las Cuevas	540	0	0	0	0	0	0	0	4	0	0	0	0	0	0	0	0	0	0	0	0	0	1				Northern	Las Cuevas	L	19
	Las Cuevas	542	0	0	0	0	0	0	0	4	0	0	0	0	0	0	0	0	0	0	0	0	1	2				Northern	Las Cuevas	L	19
	Las Cuevas	544a	0	0	0	0	0	0	0	2	0	0	0	0	0	0	0	0	0	0	0	0	0	1				Northern	Las Cuevas	L	na
	Las Cuevas	547	0	0	0	0	0	0	0	2	0	0	0	0	0	0	0	0	0	0	0	0	0	1				Northern	Las Cuevas	L	19
	Las Cuevas	548	0	0	0	0	0	0	0	4	0	0	0	0	0	0	0	0	0	0	0	0	0	1				Northern	Las Cuevas	L	19
	Las Cuevas	549	0	0	0	0	0	0	0	0	0	0	0	0	0	0	0	0	0	0	0	0	0	0				Northern	Las Cuevas	L	na
	Las Cuevas	550	0	0	0	0	0	0	0	1	0	0	0	0	0	0	0	0	0	0	0	0	0	1				Northern	Las Cuevas	L	19
	Las Cuevas	551	0	0	0	0	0	0	0	0	0	0	0	0	0	0	0	0	0	0	0	0	0	0				Northern	Las Cuevas	L	18
	Las Cuevas	552	0	0	0	0	0	0	0	2	0	0	0	0	0	0	0	0	0	0	0	0	0	1				Northern	Las Cuevas	L	na
	Las Cuevas	541	0	0	0	0	0	0	0	1	0	0	0	0	0	0	0	0	0	0	0	0	0	1				Northern	Las Cuevas	L	17
	Las Cuevas	545	0	0	0	0	0	0	0	2	0	0	0	0	0	0	0	0	0	0	0	0	0	1				Northern	Las Cuevas	L	17
	Las Cuevas	538	0	0	0	0	0	0	0	0	0	0	0	0	0	0	0	0	0	0	0	0	0	0				Northern	Las Cuevas	L	18
	Las Cuevas	544b	0	0	0	0	0	0	0	6	0	0	0	0	0	0	0	0	0	0	0	0	0	1				Northern	Las Cuevas	L	18
	Las Cuevas	558	0	0	0	0	0	0	0	2	0	0	0	0	0	0	0	0	0	0	0	0	0	1				Northern	Las Cuevas	L	17
	Yarra 2	564	0	0	6	0	1	0	0	0	1	1	0	0	0	9	5	0	0	1	0	0	0	7				Northern	Yarra 2	H	19
	Yarra 2	562	0	0	15	0	2	0	0	0	2	4	0	0	0	1	0	0	0	0	0	0	0	5				Northern	Yarra 2	H	18
	Yarra 2	567	0	0	1	0	0	0	0	0	2	7	0	0	1	0	0	0	0	1	0	0	0	5				Northern	Yarra 2	H	19
	Yarra 2	568	0	0	16	0	0	0	0	0	6	2	0	0	0	0	0	0	0	1	0	0	0	4				Northern	Yarra 2	H	19
	Yarra 2	569	0	0	4	0	0	0	0	0	3	4	0	0	0	0	0	0	0	0	0	0	0	3				Northern	Yarra 2	H	19
	Yarra 2	570	0	0	5	0	0	0	0	0	0	0	0	0	0	0	0	0	0	0	0	0	0	1				Northern	Yarra 2	H	19
	Yarra 2	574	0	0	3	0	0	0	0	0	3	0	0	0	0	0	0	0	0	1	0	0	0	3				Northern	Yarra 2	H	19
	Yarra 2	573	0	0	2	0	0	0	0	0	0	0	0	0	0	0	0	0	0	1	0	0	0	2				Northern	Yarra 2	H	17
	Yarra 2	576	0	0	1	0	3	0	0	0	3	0	0	0	0	0	0	0	0	0	0	0	0	3				Northern	Yarra 2	H	20
	Yarra 2	577	0	0	9	0	0	0	0	0	2	0	0	0	0	0	0	0	0	0	0	0	0	2				Northern	Yarra 2	H	18
	Petite Marianne	514	0	0	0	0	0	0	2	0	1	0	0	0	0	1	0	0	0	0	0	0	0	3				Northern	Petite Marianne	L	24
	Petite Marianne	516	0	0	0	0	0	0	0	0	0	0	0	0	0	3	0	1	0	0	0	0	0	2				Northern	Petite Marianne	L	26
	Petite Marianne	520	0	0	0	0	0	0	1	0	0	0	0	0	0	0	0	0	0	0	0	0	0	1				Northern	Petite Marianne	L	20
	Petite Marianne	521	0	0	0	0	0	0	0	0	0	0	0	0	0	0	0	0	0	0	0	0	0	0				Northern	Petite Marianne	L	22
	Petite Marianne	525	0	0	0	0	0	0	1	0	0	0	0	0	0	0	0	0	0	0	0	0	0	1				Northern	Petite Marianne	L	20
	Petite Marianne	518	0	0	0	0	0	0	0	0	0	0	0	0	0	0	0	0	0	0	0	0	0	0				Northern	Petite Marianne	L	19
	Petite Marianne	523	0	0	0	0	0	0	10	0	0	0	0	0	0	0	0	0	0	0	0	0	0	1				Northern	Petite Marianne	L	22
	Petite Marianne	517	0	0	0	0	0	0	3	0	0	0	0	0	0	0	0	0	0	0	0	0	0	1				Northern	Petite Marianne	L	20
	Petite Marianne	522	0	0	0	0	0	0	21	0	0	0	0	0	0	0	0	0	0	0	0	0	0	1				Northern	Petite Marianne	L	25
	Petite Marianne	531	0	0	0	0	0	0	0	0	0	0	0	0	0	0	0	1	0	0	0	0	0	1				Northern	Petite Marianne	L	22
	Petite Marianne	528	0	0	0	0	0	0	2	0	0	0	0	0	0	0	0	1	0	0	0	0	0	2				Northern	Petite Marianne	L	20
	Petite Marianne	529	0	0	0	0	0	0	0	0	0	0	0	0	0	0	0	0	0	0	0	0	0	0				Northern	Petite Marianne	L	21
	Petite Marianne	534	0	0	0	0	0	0	2	0	0	0	0	0	0	2	0	0	0	0	0	0	0	2				Northern	Petite Marianne	L	23
	Petite Marianne	533	0	0	0	0	0	0	2	0	0	0	0	0	0	0	0	1	0	0	0	0	0	2				Northern	Petite Marianne	L	22
	Petite Marianne	535	0	0	0	0	0	0	2	0	0	0	0	0	0	3	0	0	0	0	0	0	0	2				Northern	Petite Marianne	L	21

## Sheet: Table S2
Table S2. Parasite prevalence and mean abundances in 18 populations of Trinidadian guppy (Poecilia reticulata). Dev = development stage (A=adult; L=larva). Site=infection site (B=Body surface or skin, F= fins, M=muscle, H=heart, G=gills, IN=intestine).
						North Slope populations									Caroni Drainage populations
Taxa	Development stage	Site of infection	Trans	LC	LCC	Las Cuevas	Yarra 2	Marianne 16	Marianne 3	Petite Marianne	Paria 7	Madamas	San Souci	Mission	Blue Basin	Santa Cruz	Lopinot	Upper Arima	Lower Arima	El Cedro2	Guanapo quarry	Upper Naranjo	Lower Aripo	Overall
Ascocotyle sp.	L	HT	P	Allo	I	-	-	40/3.8	-	-	7/1	-	-	7/1	-	100/1.9	87/7.5	13/2.5	25/1.4	-	80/5.7	-	-	19/0.8
Posthodiplostomum sp.	L	BC	P	Allo	I	-	-	-	-	-	-	-	-	-	40/3	60/1.33	-	-	20/1.8	-	100/13.2	-	-	11/17.5
Pygidiopsis sp.	L	BC	P	Allo	I	-	100/6.2	-	-	-	27/1	-	-	-	-	100/19.8	10/1	-	-	-	27/2.25	-	100/16.73	16/11.9
Saccocoelioides sp.	A	IN	T	Auto	I	-	-	15/1	-	-	-	-	-	-	-	90/1.4	100/3.3	87/6.5	5/2	-	33/2.2	80/4	80/1.4	26/3.3
Digenea sp. 1	L	G	P	Allo	I		30/2							62/3		30/6	100/8.8	67/4.3			40/2.8	47/49	13/1	20/5.2
Digenea sp. 2	L	F	P	Allo	I	-	-	-	-	-	-	-	-	-	-	20/4.5	679.6	27/4.5	30/1	20/1	27/4.5	-	33/2	13/4.7
Digenea sp. 3	L	B	P	Allo	I	-	-	-	-	67/4.6	-	-	-	-	-	-	-	-	-	-	-	-	-	4/4.6
Digenea sp. 4	L (Larger body)	G	P	Allo	I	80/2.8	-	-	-	-	-	-	-	-	-	-	-	-	-	-	-	-	-	4/2.8
Digenea sp. 5	L (Larger eye spot)		P	Allo	I	-	80/2.8	-	-	7/1	-	-	-	-	-	-	-	-	-	-	-	-	-	3/2.6
Digenea sp. 6	L	L	P	Allo	I	-	50/3.6	-	-	-	-	-	-	-	-	-	-	-	-	-	-	-	-	2/3.6
Digenea sp. 7	L		P	Allo	I	-	-	-	-	-	-	-	-	-	-	40/2.5	-	-	-	-	7/1	-	-	2/2.2
Digenea sp. 8	L		P	Allo	I	-	-	5/1	-	-	-	-	-	-	-	-	-	-	-	-	-	-	-	0.4/1
Digenea sp. 9	L		P	Allo	I	-	10/1	-	-	-	-	-	-	-	-	-	-	-	-	-	-	-	-	0.4/1
Monogenea
Gyrodactylus bullatarudis	A	F, B	P	Auto	D	-	20/5	-	-	27/2.3	27/7.8	80/16.1	-	-	-	70/10.1	100/45.7	13/6.5	70/4.6	27/4.5	40/10.7	53/13.6	27/2.8	30/15.6
Gyrodactylus turnbulli	A	F, B	P	Auto	D	-	10/5	-	-	-	-	-	-	-	-	20/1.5	20/1.7	7/3	10/1	13/3	-	20/2	13/6.5	6/.7
Urocleidoides reticulatus	A	G	P	Auto	D	-	-	-	-	27/1	-	-	-	-	-	20/1	-	-	-	-	-	-	-	2/1
Nematoda
Camallanus sp.	A	IN	T	Auto	I	-	-	-	-	-	-	-	-	-	-	-	-	-	10/1	7/1	-	-	-	1/1
Other phyla
Ambiphrya sp.		B	P	Auto	D	-	-/50	-	-	-	-	-	-	-	-	-	-	-	-	-	-	-	-	2/-
Myxobolus nuevoleonensis		G	T/P	Auto	I	-	-	-	-	-	-	-	-	-	-	-	-	-	-	-	13/-	-	-	1/-
Fungi		G, B	P	Auto	D	-	-	-	-	-	-	-	-	-	-	-	-	-	5/-	-	-	-	-	0.4/-
Trichodina sp.		F, B, G	P	Auto	D	7/-	-	-	-	-	-	-	-	-	-	10/-	100/-	-	5/-	-	7/-	-	27/-	9/-
